# Supplementary material for: Modeling Prostate Cancer Treatment Responses in the Organoid Era: 3D Environment Impacts Drug Testing
Source: Biomolecules. 2021 Oct 22;11(11):1572. doi: 10.3390/biom11111572 (PMC8615701; doi:10.3390/biom11111572)
Supplement: Supplementary file 1 [file biomolecules-11-01572-s001.zip]

Archive with 1 entries (1 files):
- biomolecules-1412713.tif
